# Supplementary material for: Physiological Roles of ArcA, Crp, and EtrA and Their Interactive Control on Aerobic and Anaerobic Respiration in Shewanella oneidensis
Source: PLoS One. 2010 Dec 28;5(12):e15295. doi: 10.1371/journal.pone.0015295 (PMC3011009; doi:10.1371/journal.pone.0015295)
Supplement: Table S3 — Predicted Crp binding sites in the genome of S. oneidensis. (XLS) [file pone.0015295.s003.xls]

## Sheet: Sheet1
Table S3. Crp-binding sites
seq_id 5	strand	start	end	sequence	weight	Pval	ln_Pval	sig
SO_0439	R	-34	-13	TGATGTGCGTCAGATCACGTAT	13.1	1.1e-07	-16.018	6.957
SO_1246	R	-220	-199	TAATGTGAGCGAGATAACAGTG	12.5	2.6e-07	-15.171	6.589
SO_1247	D	-342	-321	TAATGTGAGCGAGATAACAGTG	12.5	2.6e-07	-15.171	6.589
lipB	R	-68	-47	AAATGTAAGATAGATCACACTT	12.4	3e-07	-15.035	6.53
cdd	R	-82	-61	AAATGCGAGTTAGTTCGCGTTT	12	5e-07	-14.505	6.3
SO_1522	D	-262	-241	TTAAGTGACACCGATCACAGTT	12	5e-07	-14.505	6.3
SO_2427	D	-319	-298	AAGTGTGATTAAAATCACACTT	11.9	5.7e-07	-14.376	6.244
prlC	R	-136	-115	AAAAGTGAGCCAGTTCTCAATT	11.8	6.5e-07	-14.249	6.188
SO_4700	D	-154	-133	AAAAGTGAGCCAGTTCTCAATT	11.8	6.5e-07	-14.249	6.188
SO_4743	R	-164	-143	TTGCGTGATACAGATCAAAATT	11.5	9.4e-07	-13.874	6.025
SO_1670	D	-200	-179	AAATGTGATTTTGTTCACGCTA	11.4	1.1e-06	-13.751	5.972
yfiA-1	R	-142	-121	AAATGTGAGACCTATCAAAGAA	11.2	1.4e-06	-13.509	5.867
SO_4134	R	-91	-70	AAACGTGATCTGGATCAATATT	11.1	1.5e-06	-13.39	5.815
udp	D	-343	-322	AAACGTGATCTGGATCAATATT	11.1	1.5e-06	-13.39	5.815
cyaA	D	-91	-70	AAGTGTGATGGACCTCTCATTT	11	1.7e-06	-13.272	5.764
hemC	R	-132	-111	AAGTGTGATGGACCTCTCATTT	11	1.7e-06	-13.272	5.764
SO_2753	R	-235	-214	TTAAGTGAGGCAGATCACTTAA	10.8	2.2e-06	-13.039	5.663
cytcB	R	-95	-74	TAATGTGATCGGGGTAATATTT	10.7	2.4e-06	-12.924	5.613
engB	D	-96	-75	TAATGTGATCGGGGTAATATTT	10.7	2.4e-06	-12.924	5.613
SO_A0158	D	-107	-86	AAATGTGACATAGTTAATATTT	10.7	2.4e-06	-12.924	5.613
ccpA	R	-141	-120	TTTTGTGAGCTAATTCGCTGTT	10.5	3.1e-06	-12.697	5.514
SO_1427	D	-305	-284	AATTGTGAGCCGCTTAAAATTA	10.5	3.1e-06	-12.697	5.514
SO_4280	R	-206	-185	TTTTGTGATCCAGTTCAATCAT	10.5	3.1e-06	-12.697	5.514
SO_3774	R	-146	-125	AAATGTGACGGACAACACTATA	10.4	3.4e-06	-12.585	5.466
galU	R	-270	-249	AACTGTGAGGGAGTTAACAAAA	10.3	3.8e-06	-12.474	5.418
phhA	D	-75	-54	AACTGTGAGGGAGTTAACAAAA	10.3	3.8e-06	-12.474	5.418
SO_0939	R	-217	-196	TAATGTGAGCGAAGGCACGATA	10.2	4.3e-06	-12.364	5.37
SO_0940	D	-246	-225	TAATGTGAGCGAAGGCACGATA	10.2	4.3e-06	-12.364	5.37
SO_2850	D	-48	-27	AAATGTGCGCAAGGACACACTT	10.2	4.3e-06	-12.364	5.37
SO_2858	D	-105	-84	TATTGTGAGTAAGTTCGCAAAT	10.2	4.3e-06	-12.364	5.37
argR	D	-266	-245	ATGTGTGACATGGATCTAATTT	10	5.3e-06	-12.148	5.276
mdh	R	-47	-26	ATGTGTGACATGGATCTAATTT	10	5.3e-06	-12.148	5.276
SO_1910	D	-121	-100	ATCTGTGCGCCAATTCAAACTC	10	5.3e-06	-12.148	5.276
SO_1911	R	-289	-268	ATCTGTGCGCCAATTCAAACTC	10	5.3e-06	-12.148	5.276
ccoN	D	-125	-104	AAATGTGAAGGATAACGCATTG	9.9	5.9e-06	-12.04	5.229
chaA	R	-118	-97	ATGTTTGAGCTTGATCACTTTT	9.9	5.9e-06	-12.04	5.229
fadD-1	D	-155	-134	TTATGTGATGATGATCAAAATT	9.9	5.9e-06	-12.04	5.229
SO_0736	R	-177	-156	AAATGTGCGACGCAGCACGTAA	9.9	5.9e-06	-12.04	5.229
SO_0737	D	-142	-121	AAATGTGCGACGCAGCACGTAA	9.9	5.9e-06	-12.04	5.229
SO_2365	R	-122	-101	AAATGTGAAGGATAACGCATTG	9.9	5.9e-06	-12.04	5.229
SO_2797	R	-70	-49	AAATGTGATTCTGCTCTCATAA	9.9	5.9e-06	-12.04	5.229
SO_4698	D	-77	-56	TTTTGTGAACTAGATCTCGCTT	9.9	5.9e-06	-12.04	5.229
SO_0712	D	-76	-55	AATTGTGATTCAGTTTAAGGTT	9.8	6.6e-06	-11.934	5.183
SO_1277	D	-194	-173	AAATATGACTCAACTCACAATG	9.8	6.6e-06	-11.934	5.183
SO_1278	R	-297	-276	AAATATGACTCAACTCACAATG	9.8	6.6e-06	-11.934	5.183
rplY	D	-95	-74	AAGTGTGATCAAGATCACGTGT	9.7	7.3e-06	-11.829	5.137
SO_0409	R	-100	-79	TGCTGCAAGGCAGATCACGTAT	9.7	7.3e-06	-11.829	5.137
SO_2111	R	-79	-58	AAGTGTGATCAAGATCACGTGT	9.7	7.3e-06	-11.829	5.137
SO_4018	D	-158	-137	AAATGTGATTTGTATCAATATC	9.7	7.3e-06	-11.829	5.137
SO_4019	R	-233	-212	AAATGTGATTTGTATCAATATC	9.7	7.3e-06	-11.829	5.137
fkpA	R	-119	-98	AACTGTGATTAATTTCACTCTA	9.6	8.1e-06	-11.724	5.092
nqrA-2	R	-129	-108	AAATGCGATCGCAATCACGCTG	9.6	8.1e-06	-11.724	5.092
SO_1064	D	-56	-35	AACTGTGATTAATTTCACTCTA	9.6	8.1e-06	-11.724	5.092
SO_2727	R	-184	-163	AAATGTGCGCTGCATCATGTAA	9.6	8.1e-06	-11.724	5.092
SO_3421	R	-244	-223	AAGTGTGATTTAACTCTCGTTT	9.6	8.1e-06	-11.724	5.092
SO_4337	D	-87	-66	TAATGTGATTGGTATTACACAA	9.6	8.1e-06	-11.724	5.092
yfiA-2	D	-78	-57	AAGTGTGATTTAACTCTCGTTT	9.6	8.1e-06	-11.724	5.092
ibpA	D	-76	-55	TTCGGCGAGACATATCACGTAT	9.5	9e-06	-11.621	5.047
acnB	R	-141	-120	AAGTATGAATCAGGTCACACTC	9.4	9.9e-06	-11.518	5.002
SO_0431	D	-302	-281	AAGTATGAATCAGGTCACACTC	9.4	9.9e-06	-11.518	5.002
SO_1881	R	-208	-187	TACTTTGACCGAGCTAACAATT	9.4	9.9e-06	-11.518	5.002
hutC	D	-151	-130	TTATGTGAGCTAGCTTGTATTT	9.3	1.1e-05	-11.416	4.958
hutI	R	-77	-56	TTATGTGAGCTAGCTTGTATTT	9.3	1.1e-05	-11.416	4.958
menG-2	D	-96	-75	TACCGTGATTGATAACACTTTT	9.3	1.1e-05	-11.416	4.958
pckA	R	-150	-129	AAGTGTGAGCTGGATCATTGAG	9.3	1.1e-05	-11.416	4.958
SO_1329	D	-162	-141	TGTATTGATCCAGATCACAAAT	9.3	1.1e-05	-11.416	4.958
SO_3890	R	-196	-175	AAATTTGAACCAGATCACATGG	9.3	1.1e-05	-11.416	4.958
SO_4142	D	-295	-274	AAATGTTAGCTCGATCACTGTC	9.3	1.1e-05	-11.416	4.958
SO_4196	R	-249	-228	TACCGTGATTGATAACACTTTT	9.3	1.1e-05	-11.416	4.958
fadI	R	-131	-110	AAGTGTGATCTGATTCTAACTT	9.2	1.2e-05	-11.315	4.914
SO_0355	D	-84	-63	TTATTTGCGCTACATCACAAAA	9.2	1.2e-05	-11.315	4.914
SO_1410	D	-122	-101	TGGCGTGATCCAATTCACCTTT	9.2	1.2e-05	-11.315	4.914
SO_3090	D	-165	-144	AAGTGTGATCTGATTCTAACTT	9.2	1.2e-05	-11.315	4.914
SO_3896	R	-144	-123	GGCTGTGTCGCAGATCATGTTT	9.2	1.2e-05	-11.315	4.914
SO_1227	R	-107	-86	TTAAGTAAGGCAGATCGCATAT	9.1	1.3e-05	-11.215	4.871
SO_2010	D	-70	-49	TTTTGTGATCTTCGTCACTGTA	9.1	1.3e-05	-11.215	4.871
SO_2880	R	-157	-136	AACAATGATTCACATCACAAAT	9.1	1.3e-05	-11.215	4.871
SodB	D	-91	-70	AACAATGATTCACATCACAAAT	9.1	1.3e-05	-11.215	4.871
torR	D	-94	-73	TTAAGTAAGGCAGATCGCATAT	9.1	1.3e-05	-11.215	4.871
narQ	R	-151	-130	AAGTGTGAACAACAACACTATT	9	1.5e-05	-11.115	4.827
nrfA	D	-149	-128	AAGTGTGAACAACAACACTATT	9	1.5e-05	-11.115	4.827
SO_0572	D	-102	-81	TATTTTGACTCAAGTCAAAATT	9	1.5e-05	-11.115	4.827
SO_4118	D	-132	-111	AAATGTGACCTAATTGACGTAT	9	1.5e-05	-11.115	4.827
SO_0458	D	-299	-278	TACCGTGTCCTGATTCGCATAT	8.9	1.6e-05	-11.017	4.785
SO_3119	D	-166	-145	AATAGTGATAAAGATCGCGTTT	8.9	1.6e-05	-11.017	4.785
SO_3120	R	-186	-165	AATAGTGATAAAGATCGCGTTT	8.9	1.6e-05	-11.017	4.785
SO_3404	R	-84	-63	TACTTTGATTAAGTTCACACTG	8.9	1.6e-05	-11.017	4.785
miaE	R	-151	-130	AACTGAGATCCTGATCACACAG	8.8	1.8e-05	-10.919	4.742
SO_1787	D	-149	-128	AACTGAGATCCTGATCACACAG	8.8	1.8e-05	-10.919	4.742
SO_2893	D	-101	-80	GGAGGTGATCTTCGTCACAGTT	8.8	1.8e-05	-10.919	4.742
SO_4606	D	-317	-296	AGAAGTGATCTTGATCAATTTT	8.8	1.8e-05	-10.919	4.742
serA	D	-145	-124	TTATGCGATATTGTTCTCATTT	8.7	2e-05	-10.822	4.7
SO_0863	R	-34	-13	TTATGCGATATTGTTCTCATTT	8.7	2e-05	-10.822	4.7
SO_1182	R	-274	-253	TGGTGTGATGCGCTTTAAGCTT	8.7	2e-05	-10.822	4.7
SO_1183	D	-99	-78	TGGTGTGATGCGCTTTAAGCTT	8.7	2e-05	-10.822	4.7
SO_1417	D	-168	-147	ATGTGTGAAGCGGCTCAATATA	8.7	2e-05	-10.822	4.7
SO_3142	R	-367	-346	TACTCTGATTTAGATCACGAAT	8.7	2e-05	-10.822	4.7
SO_1328	R	-109	-88	TTGTGTGAGCAAAATCGATTTT	8.6	2.2e-05	-10.725	4.658
SO_1673	D	-161	-140	TAGCGTGATTTGGATCTCAATG	8.6	2.2e-05	-10.725	4.658
SO_3395	D	-257	-236	AGATGTGATCGGTTGCGCGAAT	8.6	2.2e-05	-10.725	4.658
SO_3838	D	-217	-196	TTCTGTGAGATAACTCACTGAG	8.6	2.2e-05	-10.725	4.658
SO_3840	R	-210	-189	TTCTGTGAGATAACTCACTGAG	8.6	2.2e-05	-10.725	4.658
cydA	D	-203	-182	TAGTGTGACTAGGGTCTCAGTA	8.5	2.4e-05	-10.63	4.617
deoA	D	-135	-114	AAGTGTGACCTAAATCTAGTTG	8.5	2.4e-05	-10.63	4.617
hemE	R	-155	-134	AAATGCTAGCCAGATAACATAC	8.5	2.4e-05	-10.63	4.617
rsd	D	-325	-304	AAATGCTAGCCAGATAACATAC	8.5	2.4e-05	-10.63	4.617
sfcA	R	-66	-45	AGACGTGCTATAGGTCACGTAA	8.5	2.4e-05	-10.63	4.617
SO_0733	R	-254	-233	TACTGTGTGTCACATAGTATTT	8.5	2.4e-05	-10.63	4.617
SO_0734	D	-73	-52	TACTGTGTGTCACATAGTATTT	8.5	2.4e-05	-10.63	4.617
SO_1613	R	-75	-54	GAGTGTGAGCTAAATCAAGGAA	8.5	2.4e-05	-10.63	4.617
SO_1614	D	-30	-9	GAGTGTGAGCTAAATCAAGGAA	8.5	2.4e-05	-10.63	4.617
SO_2288	R	-184	-163	GAGTGTGACTCAGGTAGAATTT	8.5	2.4e-05	-10.63	4.617
SO_2290	D	-109	-88	GAGTGTGACTCAGGTAGAATTT	8.5	2.4e-05	-10.63	4.617
SO_2469	R	-328	-307	TTATGTGATCTTCATCAATTAG	8.5	2.4e-05	-10.63	4.617
SO_3588	D	-103	-82	GGTTGTGATCCATTTCATTGTT	8.5	2.4e-05	-10.63	4.617
SO_4557	R	-319	-298	TAACGTGACTCAAATCGTTTAT	8.5	2.4e-05	-10.63	4.617
SO_4558	D	-147	-126	TAACGTGACTCAAATCGTTTAT	8.5	2.4e-05	-10.63	4.617
SO_4570	D	-207	-186	ATTTGTGAGCTAGTTAGAATTA	8.5	2.4e-05	-10.63	4.617
SO_A0132	R	-208	-187	TACTGTAATCCACTTAAAACTT	8.5	2.4e-05	-10.63	4.617
SO_1538	R	-149	-128	AATAGTGAGCAATATCACGAAT	8.4	2.7e-05	-10.535	4.575
fdrC	D	-79	-58	ATTTGTGAGCGATATTAATTTT	8.3	2.9e-05	-10.441	4.535
nrdD	R	-125	-104	TTCCATGATCCAGATCATGATT	8.3	2.9e-05	-10.441	4.535
petA	D	-103	-82	TAATGAGCCCCGCTTCAAACTT	8.3	2.9e-05	-10.441	4.535
SO_0490	R	-169	-148	TACTGTGACTCTATACTCAGTT	8.3	2.9e-05	-10.441	4.535
SO_0763	R	-210	-189	TAATGTGATTGGTATTATTTTT	8.3	2.9e-05	-10.441	4.535
SO_0975	R	-116	-95	AAATGTTAGTTAACTCGCGATT	8.3	2.9e-05	-10.441	4.535
SO_4138	R	-96	-75	TTACATGATACGCTTCACAATG	8.3	2.9e-05	-10.441	4.535
SO_4139	D	-162	-141	TTACATGATACGCTTCACAATG	8.3	2.9e-05	-10.441	4.535
asnB	R	-302	-281	AAATGTGAGCAAGATAGTGATT	8.2	3.2e-05	-10.348	4.494
cydD	R	-191	-170	AAATGCGATGCTGATCAATAAA	8.2	3.2e-05	-10.348	4.494
dctP	D	-222	-201	AAATGTGAGCGAGATCTCACCC	8.2	3.2e-05	-10.348	4.494
lpdA	D	-113	-92	TATTGTGATCAGTATCAAACAC	8.2	3.2e-05	-10.348	4.494
slyD	R	-159	-138	AATTGTGATTTTGTACGCATTG	8.2	3.2e-05	-10.348	4.494
SO_1687	R	-352	-331	AAGTGTGATACTTGCCACAAAA	8.2	3.2e-05	-10.348	4.494
SO_1689	D	-96	-75	AAGTGTGATACTTGCCACAAAA	8.2	3.2e-05	-10.348	4.494
SO_3776	D	-137	-116	CAATGTGAGCGGCTTCAAAATG	8.2	3.2e-05	-10.348	4.494
SO_3781	D	-222	-201	AAATGCGATGCTGATCAATAAA	8.2	3.2e-05	-10.348	4.494
pabB	R	-39	-18	AAATGTGATGTAGCCCAAAAAG	8.1	3.5e-05	-10.255	4.454
SO_2222	D	-105	-84	AAATGTGATGTAGCCCAAAAAG	8.1	3.5e-05	-10.255	4.454
SO_3903	R	-84	-63	AAATCTGTTACACTTCGCAGTT	8.1	3.5e-05	-10.255	4.454
SO_4341	R	-280	-259	TTGCGTGAGCCCGGTCATGGAT	8.1	3.5e-05	-10.255	4.454
SO_4519	D	-214	-193	TTTTGTTAAGCAGATCATGTTT	8.1	3.5e-05	-10.255	4.454
SO_4520	R	-172	-151	TTTTGTTAAGCAGATCATGTTT	8.1	3.5e-05	-10.255	4.454
tolC	D	-179	-158	AAATCTGTTACACTTCGCAGTT	8.1	3.5e-05	-10.255	4.454
psrA	D	-234	-213	TTAGTTGCCGCAGATCACACTC	8	3.9e-05	-10.163	4.414
SO_0084	D	-123	-102	TGGAGTGATGTGGAGCACAATA	8	3.9e-05	-10.163	4.414
SO_0085	R	-274	-253	TGGAGTGATGTGGAGCACAATA	8	3.9e-05	-10.163	4.414
SO_0563	D	-246	-225	AGCTGCAAGCCATATCGAAATT	8	3.9e-05	-10.163	4.414
SO_0936	R	-117	-96	ATCTGTGAATTACATCAATAAA	8	3.9e-05	-10.163	4.414
SO_2181	D	-167	-146	GAATGTGACCCAAATACCAATT	8	3.9e-05	-10.163	4.414
icd	D	-199	-178	AAATGTGATCTACACCTAAATG	7.9	4.2e-05	-10.072	4.374
lldP	D	-122	-101	TTGCGTGACCAATGTCACTTAT	7.9	4.2e-05	-10.072	4.374
SO_2606	R	-188	-167	AACCGTTAGTGAGATCACAAAC	7.9	4.2e-05	-10.072	4.374
SO_3170	R	-227	-206	AGAAGTGAAGCACTTTGCACTT	7.9	4.2e-05	-10.072	4.374
SO_4421	D	-125	-104	ACTTGTGATTCGGATAGCAATT	7.9	4.2e-05	-10.072	4.374
SO_4423	R	-201	-180	ACTTGTGATTCGGATAGCAATT	7.9	4.2e-05	-10.072	4.374
cymA	R	-307	-286	AAATGTGATCAAGGCGACATTT	7.8	4.6e-05	-9.981	4.335
gltB	R	-383	-362	GGTTGTGAGTGGAATCACGGAA	7.8	4.6e-05	-9.981	4.335
mviN	R	-49	-28	TTAGGTGATTCATCTCAAAAAA	7.8	4.6e-05	-9.981	4.335
purT	R	-161	-140	AACTGTGTTTTTGATCAAGCTA	7.8	4.6e-05	-9.981	4.335
rpsT	D	-225	-204	TTAGGTGATTCATCTCAAAAAA	7.8	4.6e-05	-9.981	4.335
SO_1326	D	-225	-204	GGTTGTGAGTGGAATCACGGAA	7.8	4.6e-05	-9.981	4.335
SO_1405	D	-331	-310	TGTCGTGCGTTATTTCACGCTT	7.8	4.6e-05	-9.981	4.335
SO_1661	R	-203	-182	AACTGTGATCTCAATCGTTATA	7.8	4.6e-05	-9.981	4.335
SO_3541	D	-361	-340	AAATGTGTTCTGCATCCAAATT	7.8	4.6e-05	-9.981	4.335
SO_3542	R	-95	-74	AAATGTGTTCTGCATCCAAATT	7.8	4.6e-05	-9.981	4.335
SO_3611	D	-399	-378	AACTGTGTTTTTGATCAAGCTA	7.8	4.6e-05	-9.981	4.335
SO_4592	D	-124	-103	AAATGTGATCAAGGCGACATTT	7.8	4.6e-05	-9.981	4.335
tyrA	R	-58	-37	AAACGTTAGGCACTTAACATTG	7.8	4.6e-05	-9.981	4.335
cysJ	R	-144	-123	AAGTGTGCACTGGTTAAAACTT	7.7	5.1e-05	-9.891	4.296
pntA	D	-294	-273	AAGTGTGCACTGGTTAAAACTT	7.7	5.1e-05	-9.891	4.296
SO_0479	R	-130	-109	AAATCTGCGCTAGAGCACATTA	7.7	5.1e-05	-9.891	4.296
SO_0927	D	-93	-72	AGCTGTAAGTGAAGTCACTCTT	7.7	5.1e-05	-9.891	4.296
SO_1007	R	-322	-301	TATTTTGATCCCATTCGCGCAT	7.7	5.1e-05	-9.891	4.296
SO_1130	R	-198	-177	AATGGTGCTTTGGTTCAAAATT	7.7	5.1e-05	-9.891	4.296
SO_1132	D	-41	-20	AATGGTGCTTTGGTTCAAAATT	7.7	5.1e-05	-9.891	4.296
SO_1418	D	-91	-70	ATCTATGAGTTAGCTAACACTT	7.7	5.1e-05	-9.891	4.296
SO_1419	R	-117	-96	ATCTATGAGTTAGCTAACACTT	7.7	5.1e-05	-9.891	4.296
SO_1659	D	-204	-183	ATATGCTAGCCACCTCATGTTT	7.7	5.1e-05	-9.891	4.296
SO_2366	D	-99	-78	AATTGCGACCTACTCCACTTTG	7.7	5.1e-05	-9.891	4.296
SO_2367	R	-382	-361	AATTGCGACCTACTCCACTTTG	7.7	5.1e-05	-9.891	4.296
nudE	D	-138	-117	GTCCGTGACGTAAATCGCACTG	7.6	5.5e-05	-9.802	4.257
nuoA	R	-250	-229	ACACGTGATTAAGTTCGCATTT	7.6	5.5e-05	-9.802	4.257
proS	R	-108	-87	AGCTGGGAGACAAATAGCATTT	7.6	5.5e-05	-9.802	4.257
SO_0418	R	-393	-372	TAAGGTGTCTAGGGTCACATTG	7.6	5.5e-05	-9.802	4.257
SO_0596	D	-84	-63	GGCTTTGAGATAATTCACACTA	7.6	5.5e-05	-9.802	4.257
SO_2418	R	-280	-259	AAATGTTAGCCAAATTGCTGTA	7.6	5.5e-05	-9.802	4.257
SO_3058	D	-110	-89	TTTTGTGCCTGCAATCAAAGTT	7.6	5.5e-05	-9.802	4.257
SO_3059	R	-77	-56	TTTTGTGCCTGCAATCAAAGTT	7.6	5.5e-05	-9.802	4.257
SO_3914	D	-136	-115	AACAGTGATGCTGATTAAATTA	7.6	5.5e-05	-9.802	4.257
SO_4174	D	-211	-190	TAAAGTGCGAGGTATCGCAGTG	7.6	5.5e-05	-9.802	4.257
SO_4176	R	-105	-84	TAAAGTGCGAGGTATCGCAGTG	7.6	5.5e-05	-9.802	4.257
trxB	R	-186	-165	ATGTGTGATCTTGATAAAAATC	7.6	5.5e-05	-9.802	4.257
hydA	D	-161	-140	AAACTTGATCGCCATCATGTTT	7.5	6e-05	-9.714	4.219
metH	R	-67	-46	AATTTTGCGGCAAATTGCATTT	7.5	6e-05	-9.714	4.219
SO_1031	D	-172	-151	AATTTTGCGGCAAATTGCATTT	7.5	6e-05	-9.714	4.219
SO_2314	D	-349	-328	TTGTGTGATCTTGTTCAAGAAG	7.5	6e-05	-9.714	4.219
SO_4126	D	-92	-71	TTAATTGACCTAAATCAAACTT	7.5	6e-05	-9.714	4.219
SO_4232	R	-202	-181	TTTAGTGACGAAAATCACTTTT	7.5	6e-05	-9.714	4.219
metC	D	-61	-40	TAAGATGACGGCCATCACATTG	7.4	6.6e-05	-9.626	4.181
SO_1298.4	R	-282	-261	AACTGTTAGCTGTAACTCAGTT	7.4	6.6e-05	-9.626	4.181
SO_1485	R	-116	-95	TAATGTGATTGGTATAATGATA	7.4	6.6e-05	-9.626	4.181
SO_1771	D	-139	-118	TGACGTGATTTCCAGCACTATT	7.4	6.6e-05	-9.626	4.181
SO_1903	D	-164	-143	ATTGGTGAGACACTTAACGGTA	7.4	6.6e-05	-9.626	4.181
SO_A0148	D	-399	-378	AACTGCGACAAATGTCAATTTT	7.4	6.6e-05	-9.626	4.181
SO_A0149	R	-189	-168	AACTGCGACAAATGTCAATTTT	7.4	6.6e-05	-9.626	4.181
adhB	R	-94	-73	AGTTGTGATCTAGATCGGTTTA	7.3	7.2e-05	-9.539	4.143
SO_1414	R	-261	-240	AGGTGTGACCTTTATCCCGATT	7.3	7.2e-05	-9.539	4.143
SO_1415	D	-94	-73	AGGTGTGACCTTTATCCCGATT	7.3	7.2e-05	-9.539	4.143
ilvC	R	-86	-65	GGTTGTGATTGAAGTCACTATA	7.2	7.9e-05	-9.452	4.105
ilvY	D	-132	-111	GGTTGTGATTGAAGTCACTATA	7.2	7.9e-05	-9.452	4.105
moaA	D	-220	-199	TTGGGTGAGCACTGTCACAGAT	7.2	7.9e-05	-9.452	4.105
mogA	R	-143	-122	AAGCGTGATGAAGTTCGCGCAA	7.2	7.9e-05	-9.452	4.105
omcA	R	-165	-144	TAATGTGATTGAGATCTGACTA	7.2	7.9e-05	-9.452	4.105
SO_0579	D	-149	-128	TAACTTGATATAAATCAAAGTC	7.2	7.9e-05	-9.452	4.105
SO_0581	R	-113	-92	TAACTTGATATAAATCAAAGTC	7.2	7.9e-05	-9.452	4.105
SO_0990	D	-267	-246	AACTGTGATGTATCTTATGTAT	7.2	7.9e-05	-9.452	4.105
SO_1025	R	-243	-222	TTGCGTGAGTCCGGTCATGGAT	7.2	7.9e-05	-9.452	4.105
SO_1026	D	-367	-346	TTGCGTGAGTCCGGTCATGGAT	7.2	7.9e-05	-9.452	4.105
SO_2498	D	-37	-16	ACCTGTGATACAAGTCGAGGTT	7.2	7.9e-05	-9.452	4.105
SO_3699	D	-123	-102	TTCTGTGAGGTGGATGACTGTC	7.2	7.9e-05	-9.452	4.105
SO_4068	R	-310	-289	TTGCGTGAGTCCGGTCATGGAT	7.2	7.9e-05	-9.452	4.105
SO_4304	D	-95	-74	TTAGGTGATAAGGATCAAGGAT	7.2	7.9e-05	-9.452	4.105
SO_4453	R	-171	-150	TTGGGTGAGCACTGTCACAGAT	7.2	7.9e-05	-9.452	4.105
fadE	R	-72	-51	TTTGTTGATTGCGATCACAATT	7.1	8.6e-05	-9.366	4.068
ftn	D	-210	-189	ATTTGTAAGGCAGTTAACTCTT	7.1	8.6e-05	-9.366	4.068
ispA	R	-335	-314	ATATTTGCTCGATAGCACGCTT	7.1	8.6e-05	-9.366	4.068
moeA	R	-116	-95	ATTTGTAAGGCAGTTAACTCTT	7.1	8.6e-05	-9.366	4.068
pomA	D	-243	-222	ATATTTGCTCGATAGCACGCTT	7.1	8.6e-05	-9.366	4.068
SO_0843	R	-80	-59	TACTTTGAGCTTGTTAACAGAA	7.1	8.6e-05	-9.366	4.068
SO_0844	D	-36	-15	TACTTTGAGCTTGTTAACAGAA	7.1	8.6e-05	-9.366	4.068
SO_0854	D	-203	-182	TAATGTGATCTTCCCCTCAAAT	7.1	8.6e-05	-9.366	4.068
SO_2535	D	-194	-173	TTTGTTGATTGCGATCACAATT	7.1	8.6e-05	-9.366	4.068
SO_2591	D	-34	-13	TGATGTGCCAGTGTTCAAATAG	7.1	8.6e-05	-9.366	4.068
SO_2757	R	-225	-204	AAATGTGATATTGGTCTTAAAT	7.1	8.6e-05	-9.366	4.068
SO_3401	R	-109	-88	TAAAGCGATGAATACCACATTT	7.1	8.6e-05	-9.366	4.068
SO_4354	D	-251	-230	TGCTTTGATTTTAGTCACGTAT	7.1	8.6e-05	-9.366	4.068
SO_4355	R	-81	-60	TGCTTTGATTTTAGTCACGTAT	7.1	8.6e-05	-9.366	4.068
SO_4362	R	-182	-161	TTTTGTAACCCTATTTACATTT	7.1	8.6e-05	-9.366	4.068
bfr2	D	-47	-26	AAGCTTGATTTAGATCAATCTT	7	9.3e-05	-9.281	4.031
metK	R	-158	-137	AAATTTGAACTAAAAAGCATTT	7	9.3e-05	-9.281	4.031
napD	R	-150	-129	ATAGTCGATCGGGATCAAAGTT	7	9.3e-05	-9.281	4.031
ppc	D	-261	-240	AATATTGCGTCAGCTCGCATTT	7	9.3e-05	-9.281	4.031
SO_0864	R	-135	-114	AAATGCTATCTACATTACACTC	7	9.3e-05	-9.281	4.031
SO_2537	R	-132	-111	TGCTGTTACACAAATCACCTTA	7	9.3e-05	-9.281	4.031
SO_2932	R	-32	-11	TAATGTGATTTGTTCAGCTTTT	7	9.3e-05	-9.281	4.031
SO_3109	R	-49	-28	AGGTGTGAGTTTGCTAGCAGAT	7	9.3e-05	-9.281	4.031
tkt	D	-341	-320	AAATTTGAACTAAAAAGCATTT	7	9.3e-05	-9.281	4.031
SO_1252	R	-399	-378	TACTGTTAGTCGGATTACTCAA	6.9	0.0001	-9.197	3.994
SO_1254	D	-71	-50	TACTGTTAGTCGGATTACTCAA	6.9	0.0001	-9.197	3.994
SO_1388	R	-232	-211	AACTGTTAGCTTTATCACTCAA	6.9	0.0001	-9.197	3.994
SO_1389	D	-150	-129	AACTGTTAGCTTTATCACTCAA	6.9	0.0001	-9.197	3.994
SO_3909	R	-137	-116	AGAGGTGCTACAAACCACATAG	6.9	0.0001	-9.197	3.994
SO_4404	D	-222	-201	CTTTGTGAGCCATAGCGCGCTT	6.9	0.0001	-9.197	3.994
