# Supplementary material for: Physiological Roles of ArcA, Crp, and EtrA and Their Interactive Control on Aerobic and Anaerobic Respiration in Shewanella oneidensis
Source: PLoS One. 2010 Dec 28;5(12):e15295. doi: 10.1371/journal.pone.0015295 (PMC3011009; doi:10.1371/journal.pone.0015295)
Supplement: Table S4 — Predicted EtrA binding sites in the genome of S. oneidensis. (XLS) [file pone.0015295.s004.xls]

## Sheet: Sheet1
Table S4. EtrA-binding sites
seq_id	strand	start	end	sequence	weight	Pval	ln_Pval	sig
SO_1673	D	-106	-93	TTGATTTGGATCAA	12.7	2e-07	-15.414	6.694
SO_0793	D	-296	-283	TTGATTTGTATCAA	12.6	3.7e-07	-14.81	6.432
hoxK	D	-101	-88	TTGATATGCATCAA	12.5	4.9e-07	-14.537	6.313
SO_2100	R	-261	-248	TTGATATGCATCAA	12.5	4.9e-07	-14.537	6.313
SO_2111	D	-96	-83	TTGATCTGAATCAA	12.5	4.9e-07	-14.537	6.313
rplY	R	-70	-57	TTGATCTGAATCAA	12.5	4.9e-07	-14.537	6.313
cydA	D	-338	-325	TTGATTTGAATCAA	12.3	7.8e-07	-14.062	6.107
hoxK	R	-101	-88	TTGATGCATATCAA	12.2	1.2e-06	-13.643	5.925
SO_2100	D	-261	-248	TTGATGCATATCAA	12.2	1.2e-06	-13.643	5.925
SO_2111	R	-96	-83	TTGATTCAGATCAA	12.2	1.2e-06	-13.643	5.925
rplY	D	-70	-57	TTGATTCAGATCAA	12.2	1.2e-06	-13.643	5.925
ccoN	D	-212	-199	TTGATCTAGATCAA	12.2	1.2e-06	-13.643	5.925
ccoN	R	-212	-199	TTGATCTAGATCAA	12.2	1.2e-06	-13.643	5.925
SO_2365	D	-27	-14	TTGATCTAGATCAA	12.2	1.2e-06	-13.643	5.925
SO_2365	R	-27	-14	TTGATCTAGATCAA	12.2	1.2e-06	-13.643	5.925
bfr2	D	-43	-30	TTGATTTAGATCAA	12.1	1.5e-06	-13.44	5.837
tig	R	-146	-133	TTGATATCTATCAA	12.1	1.5e-06	-13.44	5.837
SO_0581	D	-109	-96	TTGATTTATATCAA	11.9	1.8e-06	-13.233	5.747
SO_0579	R	-145	-132	TTGATTTATATCAA	11.9	1.8e-06	-13.233	5.747
SO_1673	R	-106	-93	TTGATCCAAATCAA	11.9	1.8e-06	-13.233	5.747
bfr2	R	-43	-30	TTGATCTAAATCAA	11.8	2.2e-06	-13.026	5.657
tig	D	-146	-133	TTGATAGATATCAA	11.8	2.2e-06	-13.026	5.657
cydA	R	-338	-325	TTGATTCAAATCAA	11.8	2.2e-06	-13.026	5.657
SO_0915	R	-202	-189	TTGATTATTATCAA	11.7	2.3e-06	-12.966	5.631
SO_0793	R	-296	-283	TTGATACAAATCAA	11.6	2.4e-06	-12.924	5.613
SO_0581	R	-109	-96	TTGATATAAATCAA	11.4	2.7e-06	-12.837	5.575
SO_0579	D	-145	-132	TTGATATAAATCAA	11.4	2.7e-06	-12.837	5.575
SO_0915	D	-202	-189	TTGATAATAATCAA	11.2	2.7e-06	-12.82	5.568
SO_1329	R	-158	-145	GTGATCTGGATCAA	10.9	2.9e-06	-12.768	5.545
udp	D	-339	-326	GTGATCTGGATCAA	10.9	2.9e-06	-12.768	5.545
SO_4134	R	-87	-74	GTGATCTGGATCAA	10.9	2.9e-06	-12.768	5.545
acpP	D	-129	-116	GTGATCTGTATCAA	10.8	3e-06	-12.726	5.527
SO_4018	D	-154	-141	GTGATTTGTATCAA	10.7	3.2e-06	-12.655	5.496
SO_4019	R	-229	-216	GTGATTTGTATCAA	10.7	3.2e-06	-12.655	5.496
lpdA	D	-109	-96	GTGATCAGTATCAA	10.6	3.3e-06	-12.62	5.481
nhaD	D	-274	-261	GTGATTGCTATCAA	10.5	3.4e-06	-12.585	5.466
SO_2321	R	-251	-238	GTGATACCGATCAA	10.4	3.7e-06	-12.498	5.428
SO_2535	R	-190	-177	GTGATCGCAATCAA	10.4	3.7e-06	-12.498	5.428
fadE	D	-68	-55	GTGATCGCAATCAA	10.4	3.7e-06	-12.498	5.428
SO_2469	R	-324	-311	GTGATCTTCATCAA	10.3	4.3e-06	-12.364	5.37
SO_4304	D	-91	-78	GTGATAAGGATCAA	10.3	4.3e-06	-12.364	5.37
SO_4461	R	-198	-185	TTGATTCTGGTCAA	10.3	4.3e-06	-12.364	5.37
SO_4606	D	-313	-300	GTGATCTTGATCAA	10.3	4.3e-06	-12.364	5.37
SO_4126	R	-88	-75	TTGATTTAGGTCAA	10.1	4.6e-06	-12.285	5.335
fadD-1	D	-151	-138	GTGATGATGATCAA	10	5.1e-06	-12.194	5.296
SO_4743	R	-160	-147	GTGATACAGATCAA	10	5.1e-06	-12.194	5.296
SO_1673	D	-328	-315	TTGATAGTAGTCAA	9.6	6e-06	-12.019	5.22
SO_1872	R	-234	-221	TTGATAGAAGTCAA	9.6	6e-06	-12.019	5.22
SO_3549	R	-42	-29	TTGATACTAGTCAA	9.6	6e-06	-12.019	5.22
SO_4297	D	-16	-3	TTGATAAAGGTCAA	9.6	6e-06	-12.019	5.22
napD	R	-146	-133	TCGATCGGGATCAA	9.2	6.9e-06	-11.891	5.164
SO_0588	R	-118	-105	TTGATGGGTTTCAA	9.1	8.2e-06	-11.715	5.088
SO_2321	D	-251	-238	TTGATCGGTATCAC	9.1	8.2e-06	-11.715	5.088
SO_2844	R	-284	-271	TTGATCCGTACCAA	9.1	8.2e-06	-11.715	5.088
hydA	R	-157	-144	ATGATGGCGATCAA	9	8.5e-06	-11.674	5.07
napD	D	-146	-133	TTGATCCCGATCGA	8.9	1e-05	-11.476	4.984
SO_1514	R	-138	-125	TTGATCAGGTTCAA	8.9	1e-05	-11.476	4.984
SO_1846	D	-15	-2	TTGATGAGCCTCAA	8.9	1e-05	-11.476	4.984
hydA	D	-157	-144	TTGATCGCCATCAT	8.9	1e-05	-11.476	4.984
SO_4044	R	-20	-7	TTGATTTGCACCAA	8.9	1e-05	-11.476	4.984
moaA	R	-185	-172	TTGATCAGGTTCAA	8.9	1e-05	-11.476	4.984
SO_4453	D	-198	-185	TTGATCAGGTTCAA	8.9	1e-05	-11.476	4.984
SO_4743	D	-160	-147	TTGATCTGTATCAC	8.9	1e-05	-11.476	4.984
SO_1487	R	-334	-321	CTGATGTGAATCAA	8.8	1.3e-05	-11.225	4.875
SO_2535	D	-190	-177	TTGATTGCGATCAC	8.8	1.3e-05	-11.225	4.875
fadE	R	-68	-55	TTGATTGCGATCAC	8.8	1.3e-05	-11.225	4.875
SO_2844	D	-284	-271	TTGGTACGGATCAA	8.8	1.3e-05	-11.225	4.875
SO_3890	R	-253	-240	TTGATCAGGATCAG	8.8	1.3e-05	-11.225	4.875
metK	D	-29	-16	TTGATTGCTAACAA	8.7	1.6e-05	-11.035	4.792
SO_1053.2	R	-146	-133	TTTATCCGTATCAA	8.7	1.6e-05	-11.035	4.792
SO_1055	D	-193	-180	TTTATCCGTATCAA	8.7	1.6e-05	-11.035	4.792
rihA	R	-117	-104	CTGATTTCTATCAA	8.6	1.8e-05	-10.934	4.749
SO_0812	D	-100	-87	CTGATTTCTATCAA	8.6	1.8e-05	-10.934	4.749
SO_3549	D	-42	-29	TTGACTAGTATCAA	8.6	1.8e-05	-10.934	4.749
SO_3890	D	-253	-240	CTGATCCTGATCAA	8.6	1.8e-05	-10.934	4.749
SO_0729	R	-176	-163	TTGTTTAGTATCAA	8.5	2.3e-05	-10.679	4.638
SO_0588	D	-118	-105	TTGAAACCCATCAA	8.5	2.3e-05	-10.679	4.638
SO_1329	D	-158	-145	TTGATCCAGATCAC	8.5	2.3e-05	-10.679	4.638
SO_1514	D	-138	-125	TTGAACCTGATCAA	8.5	2.3e-05	-10.679	4.638
SO_1846	R	-15	-2	TTGAGGCTCATCAA	8.5	2.3e-05	-10.679	4.638
SO_1872	D	-234	-221	TTGACTTCTATCAA	8.5	2.3e-05	-10.679	4.638
udp	R	-339	-326	TTGATCCAGATCAC	8.5	2.3e-05	-10.679	4.638
SO_4134	D	-87	-74	TTGATCCAGATCAC	8.5	2.3e-05	-10.679	4.638
moaA	D	-185	-172	TTGAACCTGATCAA	8.5	2.3e-05	-10.679	4.638
SO_4453	R	-198	-185	TTGAACCTGATCAA	8.5	2.3e-05	-10.679	4.638
SO_A0098	R	-57	-44	TTCATTCGTATCAA	8.5	2.3e-05	-10.679	4.638
SO_1053.2	D	-146	-133	TTGATACGGATAAA	8.4	3.1e-05	-10.388	4.512
SO_1055	R	-193	-180	TTGATACGGATAAA	8.4	3.1e-05	-10.388	4.512
SO_1260	D	-175	-162	TTGATCTACATCGA	8.4	3.1e-05	-10.388	4.512
SO_1260	R	-175	-162	TCGATGTAGATCAA	8.4	3.1e-05	-10.388	4.512
SO_1261	D	-340	-327	TCGATGTAGATCAA	8.4	3.1e-05	-10.388	4.512
SO_1261	R	-340	-327	TTGATCTACATCGA	8.4	3.1e-05	-10.388	4.512
SO_1487	D	-334	-321	TTGATTCACATCAG	8.4	3.1e-05	-10.388	4.512
SO_1563	R	-54	-41	TTGGTTGTGATCAA	8.4	3.1e-05	-10.388	4.512
SO_1565	D	-107	-94	TTGGTTGTGATCAA	8.4	3.1e-05	-10.388	4.512
SO_2355	D	-72	-59	TTGATCTAGAACAA	8.4	3.1e-05	-10.388	4.512
SO_2355	R	-72	-59	TTGTTCTAGATCAA	8.4	3.1e-05	-10.388	4.512
SO_2618	D	-101	-88	ATGATTTTCATCAA	8.4	3.1e-05	-10.388	4.512
metG	R	-73	-60	ATGATTTTCATCAA	8.4	3.1e-05	-10.388	4.512
deoD-3	D	-193	-180	TTTATTTGTATCAA	8.4	3.1e-05	-10.388	4.512
SO_3054	D	-91	-78	TTGGTTGAGATCAA	8.4	3.1e-05	-10.388	4.512
SO_3054	R	-91	-78	TTGATCTCAACCAA	8.4	3.1e-05	-10.388	4.512
pip	D	-112	-99	TTGATCTCAACCAA	8.4	3.1e-05	-10.388	4.512
pip	R	-112	-99	TTGGTTGAGATCAA	8.4	3.1e-05	-10.388	4.512
SO_3077	D	-55	-42	TTGATTGTGAACAA	8.4	3.1e-05	-10.388	4.512
SO_3132	R	-108	-95	CTGATTTAGATCAA	8.4	3.1e-05	-10.388	4.512
SO_3328	D	-97	-84	TTGAGTGTCATCAA	8.4	3.1e-05	-10.388	4.512
SO_3714	D	-117	-104	CTGATTTAGATCAA	8.4	3.1e-05	-10.388	4.512
SO_3715	R	-309	-296	CTGATTTAGATCAA	8.4	3.1e-05	-10.388	4.512
SO_4278	D	-252	-239	TTGATCCTTAACAA	8.4	3.1e-05	-10.388	4.512
SO_4278	R	-252	-239	TTGTTAAGGATCAA	8.4	3.1e-05	-10.388	4.512
SO_4279	D	-15	-2	TTGTTAAGGATCAA	8.4	3.1e-05	-10.388	4.512
SO_4279	R	-15	-2	TTGATCCTTAACAA	8.4	3.1e-05	-10.388	4.512
SO_4304	R	-91	-78	TTGATCCTTATCAC	8.4	3.1e-05	-10.388	4.512
SO_4334	R	-23	-10	TTGATCTCGATTAA	8.4	3.1e-05	-10.388	4.512
SO_4461	D	-198	-185	TTGACCAGAATCAA	8.4	3.1e-05	-10.388	4.512
SO_1066	D	-131	-118	TTCATTTCCATCAA	8.3	3.6e-05	-10.235	4.445
dnaJ	D	-106	-93	TTGTTTTCAATCAA	8.3	3.6e-05	-10.235	4.445
SO_1673	R	-328	-315	TTGACTACTATCAA	8.3	3.6e-05	-10.235	4.445
SO_1720	R	-117	-104	TTGAAGTTTATCAA	8.3	3.6e-05	-10.235	4.445
SO_2005	D	-76	-63	TTGATCTTTATCAT	8.3	3.6e-05	-10.235	4.445
SO_2891	D	-157	-144	TTGGTTTAGATCAA	8.3	3.6e-05	-10.235	4.445
SO_4297	R	-16	-3	TTGACCTTTATCAA	8.3	3.6e-05	-10.235	4.445
rpoH	D	-30	-17	TTGATAAGTAGCAA	8.3	3.6e-05	-10.235	4.445
SO_1563	D	-54	-41	TTGATCACAACCAA	8.2	3.9e-05	-10.158	4.411
SO_1565	R	-107	-94	TTGATCACAACCAA	8.2	3.9e-05	-10.158	4.411
SO_3328	R	-97	-84	TTGATGACACTCAA	8.2	3.9e-05	-10.158	4.411
nhaD	R	-274	-261	TTGATAGCAATCAC	8.1	4.6e-05	-9.998	4.342
metK	R	-29	-16	TTGTTAGCAATCAA	8.1	4.6e-05	-9.998	4.342
lpdA	R	-109	-96	TTGATACTGATCAC	8.1	4.6e-05	-9.998	4.342
SO_0570	R	-101	-88	TTGATTTATATCAT	8.1	4.6e-05	-9.998	4.342
SO_0497	D	-47	-34	TTGATTAGTATTAA	8.1	4.6e-05	-9.998	4.342
SO_0496	R	-299	-286	TTGATTAGTATTAA	8.1	4.6e-05	-9.998	4.342
SO_1418	D	-26	-13	TTAATCGTCATCAA	8.1	4.6e-05	-9.998	4.342
SO_1418	R	-26	-13	TTGATGACGATTAA	8.1	4.6e-05	-9.998	4.342
SO_1419	D	-174	-161	TTGATGACGATTAA	8.1	4.6e-05	-9.998	4.342
SO_1419	R	-174	-161	TTAATCGTCATCAA	8.1	4.6e-05	-9.998	4.342
SO_2109	R	-115	-102	CTGATGATTATCAA	8.1	4.6e-05	-9.998	4.342
SO_2469	D	-324	-311	TTGATGAAGATCAC	8.1	4.6e-05	-9.998	4.342
fadD-1	R	-151	-138	TTGATCATCATCAC	8.1	4.6e-05	-9.998	4.342
acpP	R	-129	-116	TTGATACAGATCAC	8.1	4.6e-05	-9.998	4.342
SO_3077	R	-55	-42	TTGTTCACAATCAA	8.1	4.6e-05	-9.998	4.342
SO_3142.3	D	-184	-171	TTTATCACGATCAA	8.1	4.6e-05	-9.998	4.342
SO_3142.3	R	-184	-171	TTGATCGTGATAAA	8.1	4.6e-05	-9.998	4.342
SO_3876	D	-310	-297	TTGATTACATTCAA	8.1	4.6e-05	-9.998	4.342
SO_4044	D	-20	-7	TTGGTGCAAATCAA	8.1	4.6e-05	-9.998	4.342
SO_4142	D	-150	-137	TAGATTTTTATCAA	8.1	4.6e-05	-9.998	4.342
SO_4334	D	-23	-10	TTAATCGAGATCAA	8.1	4.6e-05	-9.998	4.342
SO_4606	R	-313	-300	TTGATCAAGATCAC	8.1	4.6e-05	-9.998	4.342
nosL	D	-26	-13	TTGATATTTTTCAA	8	5.5e-05	-9.806	4.258
dnaJ	R	-106	-93	TTGATTGAAAACAA	8	5.5e-05	-9.806	4.258
nrdD	D	-63	-50	TTGTTGATTATCAA	8	5.5e-05	-9.806	4.258
SO_2891	R	-157	-144	TTGATCTAAACCAA	8	5.5e-05	-9.806	4.258
SO_3132	D	-108	-95	TTGATCTAAATCAG	8	5.5e-05	-9.806	4.258
SO_3591	D	-31	-18	TTGTTAACTATCAA	8	5.5e-05	-9.806	4.258
SO_3591	R	-31	-18	TTGATAGTTAACAA	8	5.5e-05	-9.806	4.258
SO_3714	R	-117	-104	TTGATCTAAATCAG	8	5.5e-05	-9.806	4.258
SO_3715	D	-309	-296	TTGATCTAAATCAG	8	5.5e-05	-9.806	4.258
SO_3876	R	-310	-297	TTGAATGTAATCAA	8	5.5e-05	-9.806	4.258
SO_4126	D	-88	-75	TTGACCTAAATCAA	8	5.5e-05	-9.806	4.258
rpoH	R	-30	-17	TTGCTACTTATCAA	8	5.5e-05	-9.806	4.258
SO_A0098	D	-57	-44	TTGATACGAATGAA	8	5.5e-05	-9.806	4.258
SO_0994	D	-28	-15	TTGATTACTATTAA	7.9	5.9e-05	-9.731	4.226
SO_0334	R	-133	-120	TTGATTTTAATCAG	7.9	5.9e-05	-9.731	4.226
SO_1673	R	-293	-280	TTCATTTACATCAA	7.9	5.9e-05	-9.731	4.226
SO_1887	D	-353	-340	TTGATTTTGATTAA	7.9	5.9e-05	-9.731	4.226
SO_2005	R	-76	-63	ATGATAAAGATCAA	7.9	5.9e-05	-9.731	4.226
katG-2	R	-284	-271	TTGATTTTAATCAG	7.9	5.9e-05	-9.731	4.226
SO_4407	D	-95	-82	TTGATTTTAATCAG	7.9	5.9e-05	-9.731	4.226
rihA	D	-117	-104	TTGATAGAAATCAG	7.8	6.3e-05	-9.68	4.204
SO_0812	R	-100	-87	TTGATAGAAATCAG	7.8	6.3e-05	-9.68	4.204
SO_0729	D	-176	-163	TTGATACTAAACAA	7.8	6.3e-05	-9.68	4.204
SO_1720	D	-117	-104	TTGATAAACTTCAA	7.8	6.3e-05	-9.68	4.204
SO_2109	D	-115	-102	TTGATAATCATCAG	7.8	6.3e-05	-9.68	4.204
SO_2618	R	-101	-88	TTGATGAAAATCAT	7.8	6.3e-05	-9.68	4.204
metG	D	-73	-60	TTGATGAAAATCAT	7.8	6.3e-05	-9.68	4.204
nrdD	R	-63	-50	TTGATAATCAACAA	7.8	6.3e-05	-9.68	4.204
SO_4018	R	-154	-141	TTGATACAAATCAC	7.8	6.3e-05	-9.68	4.204
SO_4019	D	-229	-216	TTGATACAAATCAC	7.8	6.3e-05	-9.68	4.204
SO_0570	D	-101	-88	ATGATATAAATCAA	7.7	6.6e-05	-9.63	4.182
SO_0334	D	-133	-120	CTGATTAAAATCAA	7.7	6.6e-05	-9.63	4.182
SO_1066	R	-131	-118	TTGATGGAAATGAA	7.7	6.6e-05	-9.63	4.182
SO_2036	D	-269	-256	TTAATTTATATCAA	7.7	6.6e-05	-9.63	4.182
SO_2037	R	-128	-115	TTAATTTATATCAA	7.7	6.6e-05	-9.63	4.182
katG-2	D	-284	-271	CTGATTAAAATCAA	7.7	6.6e-05	-9.63	4.182
SO_4407	R	-95	-82	CTGATTAAAATCAA	7.7	6.6e-05	-9.63	4.182
nosL	R	-26	-13	TTGAAAAATATCAA	7.6	7.1e-05	-9.553	4.149
crp	R	-170	-157	GTGATATTAGTCAA	7.6	7.1e-05	-9.553	4.149
SO_0625	D	-263	-250	GTGATATTAGTCAA	7.6	7.1e-05	-9.553	4.149
SO_0181	R	-77	-64	TTCATGAATATCAA	7.6	7.1e-05	-9.553	4.149
SO_0181	D	-77	-64	TTGATATTCATGAA	7.6	7.1e-05	-9.553	4.149
SO_1673	D	-293	-280	TTGATGTAAATGAA	7.6	7.1e-05	-9.553	4.149
SO_2195	D	-46	-33	TTCATCAATATCAA	7.6	7.1e-05	-9.553	4.149
SO_2195	R	-46	-33	TTGATATTGATGAA	7.6	7.1e-05	-9.553	4.149
cpdB	D	-282	-269	TTAATTATCATCAA	7.6	7.1e-05	-9.553	4.149
SO_4734	D	-288	-275	TTGATTACAATTAA	7.6	7.1e-05	-9.553	4.149
SO_4734	R	-288	-275	TTAATTGTAATCAA	7.6	7.1e-05	-9.553	4.149
srmB	R	-219	-206	TTTATATATATCAA	7.5	7.2e-05	-9.536	4.141
srmB	D	-219	-206	TTGATATATATAAA	7.5	7.2e-05	-9.536	4.141
SO_2128	D	-259	-246	TTGATTTTAATAAA	7.5	7.2e-05	-9.536	4.141
SO_2349	R	-40	-27	TTTATTTTAATCAA	7.5	7.2e-05	-9.536	4.141
aspC-1	D	-132	-119	TTTATTTTAATCAA	7.5	7.2e-05	-9.536	4.141
thrA	D	-313	-300	TTGATATTTATTAA	7.5	7.2e-05	-9.536	4.141
slyD	R	-342	-329	TTGATATTTATTAA	7.5	7.2e-05	-9.536	4.141
glnA	R	-127	-114	TTGATATTTATAAA	7.5	7.2e-05	-9.536	4.141
SO_1887	R	-353	-340	TTAATCAAAATCAA	7.4	7.4e-05	-9.515	4.132
deoD-3	R	-193	-180	TTGATACAAATAAA	7.4	7.4e-05	-9.515	4.132
SO_4142	R	-150	-137	TTGATAAAAATCTA	7.4	7.4e-05	-9.515	4.132
SO_0994	R	-28	-15	TTAATAGTAATCAA	7.3	7.5e-05	-9.497	4.124
SO_0497	R	-47	-34	TTAATACTAATCAA	7.3	7.5e-05	-9.497	4.124
SO_0496	D	-299	-286	TTAATACTAATCAA	7.3	7.5e-05	-9.497	4.124
SO_2588	R	-233	-220	TTGCTGCGGGTCAA	7.3	7.5e-05	-9.497	4.124
SO_2589	D	-159	-146	TTGCTGCGGGTCAA	7.3	7.5e-05	-9.497	4.124
cpdB	R	-282	-269	TTGATGATAATTAA	7.3	7.5e-05	-9.497	4.124
modE	D	-46	-33	TTGATCGGGGACAA	7.3	7.5e-05	-9.497	4.124
modA	R	-191	-178	TTGATCGGGGACAA	7.3	7.5e-05	-9.497	4.124
SO_2002	D	-139	-126	TTGATTATAATAAA	7.2	7.7e-05	-9.467	4.111
SO_2002	R	-139	-126	TTTATTATAATCAA	7.2	7.7e-05	-9.467	4.111
SO_2036	R	-269	-256	TTGATATAAATTAA	7.2	7.7e-05	-9.467	4.111
SO_2037	D	-128	-115	TTGATATAAATTAA	7.2	7.7e-05	-9.467	4.111
SO_2128	R	-259	-246	TTTATTAAAATCAA	7.2	7.7e-05	-9.467	4.111
SO_2349	D	-40	-27	TTGATTAAAATAAA	7.2	7.7e-05	-9.467	4.111
aspC-1	R	-132	-119	TTGATTAAAATAAA	7.2	7.7e-05	-9.467	4.111
thrA	R	-313	-300	TTAATAAATATCAA	7.2	7.7e-05	-9.467	4.111
slyD	D	-342	-329	TTAATAAATATCAA	7.2	7.7e-05	-9.467	4.111
SO_3890	D	-192	-179	GTGATCTGGTTCAA	7.2	7.7e-05	-9.467	4.111
glnA	D	-127	-114	TTTATAAATATCAA	7.2	7.7e-05	-9.467	4.111
topA	R	-17	-4	TTGATTTGCGCCAA	7	8e-05	-9.429	4.095
astB	D	-328	-315	TTGATTTGCGCCAA	7	8e-05	-9.429	4.095
SO_3280	D	-213	-200	TTGATTTGGGTCTA	7	8e-05	-9.429	4.095
SO_3282	R	-73	-60	TTGATTTGGGTCTA	7	8e-05	-9.429	4.095
SO_3846	D	-36	-23	GTGATGTGTATCAC	7	8e-05	-9.429	4.095
SO_0826	D	-347	-334	GTGAACGGAATCAA	6.9	8.4e-05	-9.388	4.077
SO_2586	R	-173	-160	GTGATCGCTATCAC	6.9	8.4e-05	-9.388	4.077
hemB-1	D	-193	-180	GTGATCGCTATCAC	6.9	8.4e-05	-9.388	4.077
dctP	D	-186	-173	GTGACGAGCATCAA	6.9	8.4e-05	-9.388	4.077
SO_1489	R	-25	-12	TTGAATTCGGTCAA	6.8	8.7e-05	-9.349	4.06
SO_1652	R	-116	-103	GTGATATGCAACAA	6.8	8.7e-05	-9.349	4.06
SO_1839	R	-50	-37	TTGATGTGAGACAA	6.8	8.7e-05	-9.349	4.06
SO_1840	D	-95	-82	TTGATGTGAGACAA	6.8	8.7e-05	-9.349	4.06
SO_2880	D	-153	-140	GTGATGTGAATCAT	6.8	8.7e-05	-9.349	4.06
SodB	R	-87	-74	GTGATGTGAATCAT	6.8	8.7e-05	-9.349	4.06
SO_3128.2	R	-241	-228	GCGATTTCGATCAA	6.8	8.7e-05	-9.349	4.06
SO_3131	D	-34	-21	GCGATTTCGATCAA	6.8	8.7e-05	-9.349	4.06
SO_4600	D	-16	-3	TAGATTGGAGTCAA	6.8	8.7e-05	-9.349	4.06
fhs	R	-198	-185	TTAATCTGCGTCAA	6.7	8.9e-05	-9.329	4.051
SO_4280	R	-202	-189	GTGATCCAGTTCAA	6.7	8.9e-05	-9.329	4.051
pdhR	R	-118	-105	GTGATCTCACTCAA	6.6	9.5e-05	-9.263	4.023
napD	D	-256	-243	GTGATTGGTATAAA	6.6	9.5e-05	-9.263	4.023
SO_0919	D	-334	-321	GTGATCTACTTCAA	6.6	9.5e-05	-9.263	4.023
SO_0572	R	-98	-85	TTGACTTGAGTCAA	6.6	9.5e-05	-9.263	4.023
SO_1053.2	R	-121	-108	GTGATTGACTTCAA	6.6	9.5e-05	-9.263	4.023
SO_1055	D	-218	-205	GTGATTGACTTCAA	6.6	9.5e-05	-9.263	4.023
maa	D	-179	-166	GTGATGACCAACAA	6.6	9.5e-05	-9.263	4.023
SO_2314	D	-345	-332	GTGATCTTGTTCAA	6.6	9.5e-05	-9.263	4.023
SO_2586	D	-173	-160	GTGATAGCGATCAC	6.6	9.5e-05	-9.263	4.023
hemB-1	R	-193	-180	GTGATAGCGATCAC	6.6	9.5e-05	-9.263	4.023
SO_2876	D	-57	-44	GTAATTGGTATCAA	6.6	9.5e-05	-9.263	4.023
SO_2898	D	-55	-42	CTGATATCCGTCAA	6.6	9.5e-05	-9.263	4.023
cysZ	R	-199	-186	CTGATATCCGTCAA	6.6	9.5e-05	-9.263	4.023
dctP	R	-186	-173	TTGATGCTCGTCAC	6.6	9.5e-05	-9.263	4.023
SO_3161	R	-66	-53	GTGAATTGAATCAA	6.6	9.5e-05	-9.263	4.023
SO_3549	D	-102	-89	TTGATCGTGGTCAT	6.6	9.5e-05	-9.263	4.023
SO_3752	D	-130	-117	GTGATGGTTCTCAA	6.6	9.5e-05	-9.263	4.023
cydD	R	-187	-174	GCGATGCTGATCAA	6.6	9.5e-05	-9.263	4.023
SO_3781	D	-218	-205	GCGATGCTGATCAA	6.6	9.5e-05	-9.263	4.023
SO_0390.1	R	-286	-273	GTGATCACTATCAC	6.5	0.0001	-9.17	3.982
SO_1271	D	-159	-146	TTGATATCGGGCAA	6.5	0.0001	-9.17	3.982
SO_1505	R	-365	-352	TTGATTTGTGTAAA	6.5	0.0001	-9.17	3.982
SO_1506	D	-68	-55	TTGATTTGTGTAAA	6.5	0.0001	-9.17	3.982
hypB	R	-138	-125	TTGATGTTCGTCAG	6.5	0.0001	-9.17	3.982
SO_2111	D	-75	-62	GTGATCTTGATCAC	6.5	0.0001	-9.17	3.982
rplY	R	-91	-78	GTGATCTTGATCAC	6.5	0.0001	-9.17	3.982
ccoN	R	-169	-156	TTGAGCCATGTCAA	6.5	0.0001	-9.17	3.982
SO_2365	D	-70	-57	TTGAGCCATGTCAA	6.5	0.0001	-9.17	3.982
SO_2366	R	-58	-45	TTGAAGCTTGTCAA	6.5	0.0001	-9.17	3.982
SO_2661	D	-19	-6	GTGATTGTGAACAA	6.5	0.0001	-9.17	3.982
SO_2855	D	-120	-107	TTGATTCACGCCAA	6.5	0.0001	-9.17	3.982
SO_2858	D	-71	-58	TTGATTGTGGTCAC	6.5	0.0001	-9.17	3.982
SO_2898	D	-193	-180	GCGATTGTGATCAA	6.5	0.0001	-9.17	3.982
cysZ	R	-61	-48	GCGATTGTGATCAA	6.5	0.0001	-9.17	3.982
SO_2909	D	-263	-250	TTGTTAAGGGTCAA	6.5	0.0001	-9.17	3.982
yfiA-1	R	-138	-125	GTGAGACCTATCAA	6.5	0.0001	-9.17	3.982
psrA	R	-272	-259	GTGAATACGATCAA	6.5	0.0001	-9.17	3.982
SO_4081	R	-58	-45	TTGATTGACGGCAA	6.5	0.0001	-9.17	3.982
SO_4196	D	-158	-145	TTGATATCGGTCAT	6.5	0.0001	-9.17	3.982
menG-2	R	-179	-166	TTGATATCGGTCAT	6.5	0.0001	-9.17	3.982
